# Supplementary material for: Relaunching a Traditional Durum Wheat Product: New Cultivars and Introgression Lines Identified for Frike Making in Turkey
Source: Foods. 2023 Aug 12;12(16):3037. doi: 10.3390/foods12163037 (PMC10453173; doi:10.3390/foods12163037)
Supplement: Supplementary file 1 [file foods-12-03037-s001.zip]

Archive with 1 entries (1 files):
- foods-2540852-supplementary.pdf
